# Supplementary material for: Disodium tetra­aqua­bis(sulfato)iron(II)
Source: Acta Crystallogr Sect E Struct Rep Online. 2008 Jan 9;64(Pt 2):i10. doi: 10.1107/S1600536808000214 (PMC2960384; doi:10.1107/S1600536808000214)
Supplement: Supplementary file 1 [file e-64-00i10-sup1.cif]

##############################################################################
###                                                                        ###
###        Electronic paper (Acta Crystallographica Section E)             ###
###                                                                        ###
##############################################################################
#                                                                            #
# This CIF contains the data in a paper accepted for publication in Acta     #
# Crystallographica Section E. It conforms to the requirements of Notes      #
# for Authors for Section E, and has been peer reviewed under the auspices   #
# of the IUCr Commission on Journals.                                        #
#                                                                            #
# Full details of the Crystallographic Information File format               #
# are given in the paper "The Crystallographic Information File (CIF):       #
# a New Standard Archive File for Crystallography" by S. R. Hall, F. H.      #
# Allen and I. D. Brown [Acta Cryst. (1991), A47, 655-685].                  #
#                                                                            #
# The current version of the core CIF dictionary is obtainable from          #
# ftp://ftp.iucr.org/pub/cif_core.dic. The current version number is 2.1.    #
#                                                                            #
# Software is freely available for graphical display of the structure(s) in  #
# this CIF.  For information consult the CIF home page http://www.iucr.org/  #
# cif/home.html                                                              #
#                                                                            #
##############################################################################
                                             
data_global
_audit_creation_method     'form.cif (version 2.0)'
_journal_data_validation_number     ?
_journal_date_recd_electronic     2007-11-30
_journal_date_accepted     2008-01-03
_journal_name_full     'Acta Crystallographica, Section E'
_journal_year     2008
_journal_volume     64
_journal_issue      2
_journal_page_first     i10
_journal_page_last     i10
_journal_paper_category     QI
_journal_coeditor_code     BI2271
_publ_contact_author_name     'Jozef Ko\<z\'i\<sek'
_publ_contact_author_address
;
Institute of Physical Chemistry and Chemical Physics
Slovak University of Technology
Radlinsk\'eho 9
SK-812 37 Bratislava
Slovak Republic
;
_publ_contact_author_email     jozef.kozisek@stuba.sk
_publ_contact_author_fax     '421-2-52493368'
_publ_contact_author_phone     '421-2-59325368'
_publ_section_title
;
Disodium tetraaquabis(sulfonato)iron(II)
;
loop_
    _publ_author_name
    _publ_author_footnote
    _publ_author_address
    'Hud\'ak, Martin' .
;
Institute of Physical Chemistry and Chemical Physics
Slovak University of Technology
Radlinsk\'eho 9
81237 Bratislava
Slovak Republic
;
    'D\'iaz, Jes\'us Garc\'ia' .
;
Materials Degree
Institute Technologic of Morelia
Michoac\'an
Mexico
;
    'Ko\<z\'i\<sek, Jozef' .
;
Institute of Physical Chemistry and Chemical Physics
Slovak University of Technology
Radlinsk\'eho 9
81237 Bratislava
Slovak Republic
;
data_I
_audit_creation_method     SHELXL-97
_chemical_name_systematic
;
Disodium tetraaquabis(sulfonato)iron(II)
;
_chemical_name_common     ?
_chemical_formula_moiety     'Fe H8 Na2 O12 S2'
_chemical_formula_sum     'Fe H8 Na2 O12 S2'
_chemical_formula_iupac     '[Fe Na2 (S O4)2 (H2 O)4]'
_chemical_formula_weight     366.01
_chemical_melting_point     ?
_symmetry_cell_setting     monoclinic
_symmetry_space_group_name_H-M     'P 21/c'
_symmetry_space_group_name_Hall     '-P 2ybc'
loop_
    _symmetry_equiv_pos_as_xyz
    'x, y, z'
    '-x, y+1/2, -z+1/2'
    '-x, -y, -z'
    'x, -y-1/2, z-1/2'
_cell_length_a     5.5510(10)
_cell_length_b     8.2520(10)
_cell_length_c     11.1620(10)
_cell_angle_alpha     90.00
_cell_angle_beta     100.200(10)
_cell_angle_gamma     90.00
_cell_volume     503.10(10)
_cell_formula_units_Z     2
_cell_measurement_reflns_used     17533
_cell_measurement_theta_min     2.96
_cell_measurement_theta_max     31.37
_cell_measurement_temperature     301(2)
_exptl_crystal_description     block
_exptl_crystal_colour     'pale yellow'
_exptl_crystal_size_max     0.55
_exptl_crystal_size_mid     0.44
_exptl_crystal_size_min     0.17
_exptl_crystal_density_diffrn     2.416
_exptl_crystal_density_meas     ?
_exptl_crystal_density_method     'not measured'
_exptl_crystal_F_000     368
_exptl_absorpt_coefficient_mu     2.059
_exptl_absorpt_correction_type     analytical
_exptl_absorpt_process_details
       '[CrysAlis RED (Oxford Diffraction, 2007), based on Clark & Reid (1995)]'
_exptl_absorpt_correction_T_min     0.3977
_exptl_absorpt_correction_T_max     0.7197
_exptl_special_details     ?
_diffrn_ambient_temperature     301(2)
_diffrn_radiation_type     MoK\a
_diffrn_radiation_wavelength     0.71073
_diffrn_radiation_source     'fine-focus sealed tube'
_diffrn_radiation_monochromator     graphite
_diffrn_measurement_device_type     'Oxford Diffraction Gemini R CCD'
_diffrn_measurement_method     '\w and \f'
_diffrn_reflns_number     19525
_diffrn_reflns_av_R_equivalents     0.0224
_diffrn_reflns_av_sigmaI/netI     0.0073
_diffrn_reflns_theta_min     6.61
_diffrn_reflns_theta_max     29.46
_diffrn_reflns_theta_full     29.46
_diffrn_measured_fraction_theta_max     0.961
_diffrn_measured_fraction_theta_full     0.961
_diffrn_reflns_limit_h_min     -7
_diffrn_reflns_limit_h_max     7
_diffrn_reflns_limit_k_min     -11
_diffrn_reflns_limit_k_max     11
_diffrn_reflns_limit_l_min     -15
_diffrn_reflns_limit_l_max     15
_diffrn_standards_number     0
_diffrn_standards_interval_count     .
_diffrn_standards_interval_time     .
_diffrn_standards_decay_%     ?
_refine_special_details
;
 Refinement of F^2^ against ALL reflections.  The weighted R-factor wR and
 goodness of fit S are based on F^2^, conventional R-factors R are based
 on F, with F set to zero for negative F^2^. The threshold expression of
 F^2^ > 2sigma(F^2^) is used only for calculating R-factors(gt) etc. and is
 not relevant to the choice of reflections for refinement.  R-factors based
 on F^2^ are statistically about twice as large as those based on F, and R-
 factors based on ALL data will be even larger.
;
_reflns_number_total     1343
_reflns_number_gt     1288
_reflns_threshold_expression     I>2\s(I)
_refine_ls_structure_factor_coef     Fsqd
_refine_ls_matrix_type     full
_refine_ls_R_factor_all     0.0186
_refine_ls_R_factor_gt     0.0176
_refine_ls_wR_factor_gt     0.0460
_refine_ls_wR_factor_ref     0.0472
_refine_ls_goodness_of_fit_ref     1.075
_refine_ls_restrained_S_all     1.075
_refine_ls_number_reflns     1343
_refine_ls_number_parameters     96
_refine_ls_number_restraints     0
_refine_ls_hydrogen_treatment     refall
_refine_ls_weighting_scheme     calc
_refine_ls_weighting_details
         'calc w=1/[\s^2^(Fo^2^)+(0.0245P)^2^+0.3061P] where P=(Fo^2^+2Fc^2^)/3'
_atom_sites_solution_hydrogens     geom
_atom_sites_solution_primary     direct
_atom_sites_solution_secondary     difmap
_refine_ls_shift/su_max     0.001
_refine_ls_shift/su_mean     0.000
_refine_diff_density_max     0.310
_refine_diff_density_min     -0.397
_refine_ls_extinction_method     'SHELXL97 (Sheldrick, 1997)'
_refine_ls_extinction_coef     0.062(3)
_refine_ls_extinction_expression
                                  'Fc^*^=kFc[1+0.001xFc^2^\l^3^/sin(2\q)]^-1/4^'
loop_
    _atom_type_symbol
    _atom_type_description
    _atom_type_scat_dispersion_real
    _atom_type_scat_dispersion_imag
    _atom_type_scat_source
    'H' 'H' 0.0000 0.0000
                         'International Tables Vol C Tables 4.2.6.8 and 6.1.1.4'
    'O' 'O' 0.0106 0.0060
                         'International Tables Vol C Tables 4.2.6.8 and 6.1.1.4'
    'S' 'S' 0.1246 0.1234
                         'International Tables Vol C Tables 4.2.6.8 and 6.1.1.4'
    'Na' 'Na' 0.0362 0.0249
                         'International Tables Vol C Tables 4.2.6.8 and 6.1.1.4'
    'Fe' 'Fe' 0.3463 0.8444
                         'International Tables Vol C Tables 4.2.6.8 and 6.1.1.4'
_computing_data_collection     'CrysAlis CCD (Oxford Diffraction, 2007)'
_computing_cell_refinement     'CrysAlis RED (Oxford Diffraction, 2007)'
_computing_data_reduction     'CrysAlis RED (Oxford Diffraction, 2007)'
_computing_structure_solution     'SHELXS97 (Sheldrick, 2008)'
_computing_structure_refinement     'SHELXL97 (Sheldrick, 2008)'
_computing_molecular_graphics     'DIAMOND (Brandenburg, 1998)'
_computing_publication_material     'enCIFer (Allen <i>et al.</i>, 2004)'
loop_
    _atom_site_type_symbol
    _atom_site_label
    _atom_site_fract_x
    _atom_site_fract_y
    _atom_site_fract_z
    _atom_site_U_iso_or_equiv
    _atom_site_adp_type
    _atom_site_calc_flag
    _atom_site_refinement_flags
    _atom_site_occupancy
    _atom_site_disorder_assembly
    _atom_site_disorder_group
    O O2 0.81620(17) 0.63212(12) 0.56957(10) 0.0228(2) Uani d . 1 . .
    O O4 0.70650(19) 0.91424(13) 0.57758(9) 0.0234(2) Uani d . 1 . .
    O O5 1.12799(17) 0.82849(12) 0.63063(10) 0.0234(2) Uani d . 1 . .
    O O6 0.84525(19) 0.76778(12) 0.76330(9) 0.0224(2) Uani d . 1 . .
    O O8 0.37101(18) 0.53699(14) 0.66515(9) 0.01827(19) Uani d . 1 . .
    H H8A 0.294(4) 0.617(3) 0.660(2) 0.039(6) Uiso d . 1 . .
    H H8B 0.290(4) 0.472(3) 0.679(2) 0.031(6) Uiso d . 1 . .
    O O9 0.31917(19) 0.71528(13) 0.41612(10) 0.0201(2) Uani d . 1 . .
    H H9A 0.211(5) 0.707(3) 0.368(2) 0.039(6) Uiso d . 1 . .
    H H9B 0.272(5) 0.771(3) 0.453(2) 0.040(7) Uiso d . 1 . .
    S S3 0.86989(5) 0.78740(3) 0.63455(3) 0.01276(9) Uani d . 1 . .
    Na Na7 0.62761(10) 0.56900(7) 0.86236(5) 0.02189(13) Uani d . 1 . .
    Fe Fe1 0.5000 0.5000 0.5000 0.01297(9) Uani d S 1 . .
loop_
    _atom_site_aniso_label
    _atom_site_aniso_U_11
    _atom_site_aniso_U_22
    _atom_site_aniso_U_33
    _atom_site_aniso_U_12
    _atom_site_aniso_U_13
    _atom_site_aniso_U_23
    O2 0.0175(4) 0.0203(5) 0.0302(5) -0.0039(3) 0.0031(4) -0.0113(4)
    O4 0.0263(5) 0.0248(5) 0.0183(4) 0.0113(4) 0.0017(4) 0.0034(4)
    O5 0.0148(4) 0.0218(5) 0.0342(5) -0.0049(4) 0.0058(4) -0.0040(4)
    O6 0.0292(5) 0.0243(5) 0.0142(4) 0.0024(4) 0.0054(4) 0.0024(4)
    O8 0.0190(4) 0.0188(5) 0.0182(4) 0.0011(4) 0.0068(3) 0.0005(4)
    O9 0.0203(5) 0.0178(5) 0.0198(5) 0.0025(4) -0.0030(4) -0.0015(4)
    S3 0.01181(14) 0.01334(15) 0.01272(15) 0.00036(9) 0.00107(10) -0.00092(10)
    Na7 0.0242(3) 0.0222(3) 0.0185(3) -0.0010(2) 0.0018(2) 0.0011(2)
    Fe1 0.01386(13) 0.01298(13) 0.01206(13) -0.00055(8) 0.00225(8) -0.00057(8)
_geom_special_details
;
 All esds (except the esd in the dihedral angle between two l.s. planes)
 are estimated using the full covariance matrix.  The cell esds are taken
 into account individually in the estimation of esds in distances, angles
 and torsion angles; correlations between esds in cell parameters are only
 used when they are defined by crystal symmetry.  An approximate (isotropic)
 treatment of cell esds is used for estimating esds involving l.s. planes.
;
loop_
    _geom_bond_atom_site_label_1
    _geom_bond_atom_site_label_2
    _geom_bond_site_symmetry_2
    _geom_bond_distance
    _geom_bond_publ_flag
    O2 S3 . 1.4765(10) ?
    O2 Fe1 . 2.0951(9) ?
    O4 S3 . 1.4553(10) ?
    O4 Na7 4_575 2.3683(11) ?
    O4 Na7 2_656 2.4413(11) ?
    O5 S3 . 1.4805(9) ?
    O5 Na7 2_756 2.3975(11) ?
    O6 S3 . 1.4764(10) ?
    O6 Na7 . 2.4178(11) ?
    O8 Fe1 . 2.1146(9) ?
    O8 Na7 . 2.4153(11) ?
    O8 H8A . 0.78(3) ?
    O8 H8B . 0.73(3) ?
    O9 Fe1 . 2.1695(10) ?
    O9 Na7 4_575 2.6122(12) ?
    O9 H9A . 0.74(3) ?
    O9 H9B . 0.70(3) ?
    S3 Na7 4_575 3.3160(6) ?
    Na7 O4 4_576 2.3684(11) ?
    Na7 O5 2_746 2.3974(11) ?
    Na7 O4 2_646 2.4413(11) ?
    Na7 O9 4_576 2.6123(12) ?
    Na7 S3 4_576 3.3160(6) ?
    Na7 Na7 3_667 3.7798(11) ?
    Na7 H8B . 2.64(2) ?
    Fe1 O2 3_666 2.0951(9) ?
    Fe1 O8 3_666 2.1146(9) ?
    Fe1 O9 3_666 2.1695(10) ?
loop_
    _geom_angle_atom_site_label_1
    _geom_angle_atom_site_label_2
    _geom_angle_atom_site_label_3
    _geom_angle_site_symmetry_1
    _geom_angle_site_symmetry_3
    _geom_angle
    _geom_angle_publ_flag
    S3 O2 Fe1 . . 135.77(6) ?
    S3 O4 Na7 . 4_575 118.30(6) ?
    S3 O4 Na7 . 2_656 134.52(6) ?
    Na7 O4 Na7 4_575 2_656 103.59(4) ?
    S3 O5 Na7 . 2_756 137.19(6) ?
    S3 O6 Na7 . . 131.26(6) ?
    Fe1 O8 Na7 . . 125.04(5) ?
    Fe1 O8 H8A . . 108.5(17) ?
    Na7 O8 H8A . . 102.0(17) ?
    Fe1 O8 H8B . . 113.3(17) ?
    Na7 O8 H8B . . 99.8(17) ?
    H8A O8 H8B . . 106(2) ?
    Fe1 O9 Na7 . 4_575 112.65(4) ?
    Fe1 O9 H9A . . 120.0(19) ?
    Na7 O9 H9A 4_575 . 111.8(19) ?
    Fe1 O9 H9B . . 118(2) ?
    Na7 O9 H9B 4_575 . 91(2) ?
    H9A O9 H9B . . 99(3) ?
    O4 S3 O6 . . 110.26(6) ?
    O4 S3 O2 . . 110.70(6) ?
    O6 S3 O2 . . 109.73(6) ?
    O4 S3 O5 . . 110.72(6) ?
    O6 S3 O5 . . 108.11(6) ?
    O2 S3 O5 . . 107.24(6) ?
    O6 S3 Na7 . 4_575 146.99(4) ?
    O2 S3 Na7 . 4_575 81.15(5) ?
    O5 S3 Na7 . 4_575 97.39(5) ?
    O4 Na7 O5 4_576 2_746 90.76(4) ?
    O4 Na7 O8 4_576 . 154.70(4) ?
    O5 Na7 O8 2_746 . 100.26(4) ?
    O4 Na7 O6 4_576 . 114.00(4) ?
    O5 Na7 O6 2_746 . 104.53(4) ?
    O8 Na7 O6 . . 85.36(4) ?
    O4 Na7 O4 4_576 2_646 76.41(4) ?
    O5 Na7 O4 2_746 2_646 90.63(4) ?
    O8 Na7 O4 . 2_646 80.73(4) ?
    O6 Na7 O4 . 2_646 161.06(4) ?
    O4 Na7 O9 4_576 4_576 74.82(4) ?
    O5 Na7 O9 2_746 4_576 161.21(4) ?
    O8 Na7 O9 . 4_576 88.81(4) ?
    O6 Na7 O9 . 4_576 92.51(4) ?
    O4 Na7 O9 2_646 4_576 74.50(4) ?
    O4 Na7 S3 4_576 4_576 22.73(2) ?
    O5 Na7 S3 2_746 4_576 97.50(3) ?
    O8 Na7 S3 . 4_576 162.20(3) ?
    O6 Na7 S3 . 4_576 91.27(3) ?
    O4 Na7 S3 2_646 4_576 98.04(3) ?
    O9 Na7 S3 4_576 4_576 73.86(3) ?
    O4 Na7 Na7 4_576 3_667 38.89(3) ?
    O5 Na7 Na7 2_746 3_667 90.89(3) ?
    O8 Na7 Na7 . 3_667 117.55(3) ?
    O6 Na7 Na7 . 3_667 149.97(4) ?
    O4 Na7 Na7 2_646 3_667 37.52(2) ?
    O9 Na7 Na7 4_576 3_667 70.32(3) ?
    S3 Na7 Na7 4_576 3_667 60.819(15) ?
    O4 Na7 H8B 4_576 . 141.4(5) ?
    O5 Na7 H8B 2_746 . 95.4(5) ?
    O8 Na7 H8B . . 15.9(5) ?
    O6 Na7 H8B . . 101.2(5) ?
    O4 Na7 H8B 2_646 . 65.5(5) ?
    O9 Na7 H8B 4_576 . 88.8(5) ?
    S3 Na7 H8B 4_576 . 159.2(5) ?
    Na7 Na7 H8B 3_667 . 102.8(5) ?
    O2 Fe1 O2 3_666 . 180.0 ?
    O2 Fe1 O8 3_666 . 90.43(4) ?
    O2 Fe1 O8 . . 89.57(4) ?
    O2 Fe1 O8 3_666 3_666 89.57(4) ?
    O2 Fe1 O8 . 3_666 90.43(4) ?
    O8 Fe1 O8 . 3_666 180.0 ?
    O2 Fe1 O9 3_666 3_666 91.55(4) ?
    O2 Fe1 O9 . 3_666 88.45(4) ?
    O8 Fe1 O9 . 3_666 86.80(4) ?
    O8 Fe1 O9 3_666 3_666 93.20(4) ?
    O2 Fe1 O9 3_666 . 88.45(4) ?
    O2 Fe1 O9 . . 91.55(4) ?
    O8 Fe1 O9 . . 93.20(4) ?
    O8 Fe1 O9 3_666 . 86.80(4) ?
    O9 Fe1 O9 3_666 . 179.9990(10)
                                 ?
loop_
    _geom_torsion_atom_site_label_1
    _geom_torsion_atom_site_label_2
    _geom_torsion_atom_site_label_3
    _geom_torsion_atom_site_label_4
    _geom_torsion_site_symmetry_1
    _geom_torsion_site_symmetry_2
    _geom_torsion_site_symmetry_3
    _geom_torsion_site_symmetry_4
    _geom_torsion
    _geom_torsion_publ_flag
    Na7 O4 S3 O6 4_575 . . . -164.83(6) ?
    Na7 O4 S3 O6 2_656 . . . -10.15(11) ?
    Na7 O4 S3 O2 4_575 . . . -43.22(8) ?
    Na7 O4 S3 O2 2_656 . . . 111.45(9) ?
    Na7 O4 S3 O5 4_575 . . . 75.58(8) ?
    Na7 O4 S3 O5 2_656 . . . -129.75(9) ?
    Na7 O4 S3 Na7 2_656 . . 4_575 154.67(13) ?
    Na7 O6 S3 O4 . . . . 101.13(8) ?
    Na7 O6 S3 O2 . . . . -21.05(9) ?
    Na7 O6 S3 O5 . . . . -137.70(7) ?
    Na7 O6 S3 Na7 . . . 4_575 83.55(10) ?
    Fe1 O2 S3 O4 . . . . -45.49(11) ?
    Fe1 O2 S3 O6 . . . . 76.42(10) ?
    Fe1 O2 S3 O5 . . . . -166.38(9) ?
    Fe1 O2 S3 Na7 . . . 4_575 -71.33(9) ?
    Na7 O5 S3 O4 2_756 . . . 32.62(11) ?
    Na7 O5 S3 O6 2_756 . . . -88.26(10) ?
    Na7 O5 S3 O2 2_756 . . . 153.49(9) ?
    Na7 O5 S3 Na7 2_756 . . 4_575 70.50(9) ?
    Fe1 O8 Na7 O4 . . . 4_576 -168.78(8) ?
    Fe1 O8 Na7 O5 . . . 2_746 -54.28(7) ?
    Fe1 O8 Na7 O6 . . . . 49.67(6) ?
    Fe1 O8 Na7 O4 . . . 2_646 -143.24(7) ?
    Fe1 O8 Na7 O9 . . . 4_576 142.28(6) ?
    Fe1 O8 Na7 S3 . . . 4_576 129.32(9) ?
    Fe1 O8 Na7 Na7 . . . 3_667 -150.72(5) ?
    S3 O6 Na7 O4 . . . 4_576 172.17(7) ?
    S3 O6 Na7 O5 . . . 2_746 74.68(8) ?
    S3 O6 Na7 O8 . . . . -24.74(8) ?
    S3 O6 Na7 O4 . . . 2_646 -67.51(16) ?
    S3 O6 Na7 O9 . . . 4_576 -113.34(8) ?
    S3 O6 Na7 S3 . . . 4_576 172.76(7) ?
    S3 O6 Na7 Na7 . . . 3_667 -166.63(6) ?
    S3 O2 Fe1 O8 . . . . -46.73(10) ?
    S3 O2 Fe1 O8 . . . 3_666 133.27(10) ?
    S3 O2 Fe1 O9 . . . 3_666 -133.54(10) ?
    S3 O2 Fe1 O9 . . . . 46.46(10) ?
    Na7 O8 Fe1 O2 . . . 3_666 150.22(6) ?
    Na7 O8 Fe1 O2 . . . . -29.78(6) ?
    Na7 O8 Fe1 O9 . . . 3_666 58.69(6) ?
    Na7 O8 Fe1 O9 . . . . -121.31(6) ?
    Na7 O9 Fe1 O2 4_575 . . 3_666 -152.73(5) ?
    Na7 O9 Fe1 O2 4_575 . . . 27.27(5) ?
    Na7 O9 Fe1 O8 4_575 . . . 116.93(5) ?
    Na7 O9 Fe1 O8 4_575 . . 3_666 -63.07(5) ?
loop_
    _geom_hbond_atom_site_label_D
    _geom_hbond_atom_site_label_H
    _geom_hbond_atom_site_label_A
    _geom_hbond_site_symmetry_A
    _geom_hbond_distance_DH
    _geom_hbond_distance_HA
    _geom_hbond_distance_DA
    _geom_hbond_angle_DHA
    O8 H8A O5 1_455 0.78(3) 1.97(3) 2.7513(15) 172(2)
    O8 H8B O6 2_646 0.73(3) 2.00(3) 2.7116(15) 165(2)
    O9 H9A O6 4_475 0.74(3) 2.16(3) 2.8741(14) 162(2)
    O9 H9B O5 1_455 0.70(3) 2.32(3) 2.9379(15) 150(3)
