# Supplementary material for: Disodium tetra­aqua­bis(sulfato)iron(II)
Source: Acta Crystallogr Sect E Struct Rep Online. 2008 Jan 9;64(Pt 2):i10. doi: 10.1107/S1600536808000214 (PMC2960384; doi:10.1107/S1600536808000214)
Supplement: Supplementary file 2 [file e-64-00i10-Isup2.hkl]

# 
# h,k,l, Fc-squared, Fo-squared, sigma(Fo-squared) and status flag 
# 
data_I
_shelx_title ' EXP_295 IN P2(1)/C' 
_shelx_refln_list_code          4 
_shelx_F_calc_maximum      120.36 
_exptl_crystal_F_000       368.00 
_reflns_d_resolution_high  0.7226 
 
loop_ 
 _symmetry_equiv_pos_as_xyz 
 'x, y, z' 
 '-x, y+1/2, -z+1/2' 
 '-x, -y, -z' 
 'x, -y-1/2, z-1/2' 
 
_cell_length_a     5.5509 
_cell_length_b     8.2515 
_cell_length_c    11.1621 
_cell_angle_alpha  90.000 
_cell_angle_beta  100.202 
_cell_angle_gamma  90.000 
 
_shelx_F_squared_multiplier     1.000 
 
loop_ 
 _refln_index_h 
 _refln_index_k 
 _refln_index_l 
 _refln_F_squared_calc 
 _refln_F_squared_meas 
 _refln_F_squared_sigma 
 _refln_observed_status 
   2   0   0      907.83     1013.07      5.36 o 
   3   0   0     1933.97     2050.32     10.54 o 
   4   0   0     2264.73     2275.60      9.59 o 
   5   0   0     1049.88     1081.95      6.60 o 
   6   0   0     1227.95     1255.92     13.52 o 
   7   0   0        7.93       11.56      1.63 o 
   2   1   0     3256.75     3057.66     19.66 o 
   3   1   0      318.55      273.82      2.02 o 
   4   1   0      508.41      531.39      2.93 o 
   5   1   0      450.25      468.39      2.30 o 
   6   1   0      115.74      114.99      1.57 o 
   7   1   0       32.46       33.70      1.60 o 
   2   2   0     2685.00     2654.67     17.52 o 
   3   2   0      676.21      707.17      3.25 o 
   4   2   0     2071.14     2126.49      9.25 o 
   5   2   0       23.70       22.20      0.72 o 
   6   2   0       21.05       18.41      0.87 o 
   7   2   0     1055.61     1105.90      6.50 o 
   1   3   0      499.07      552.57      2.14 o 
   2   3   0     4409.68     4454.40     43.43 o 
   3   3   0      519.49      551.68      2.78 o 
   4   3   0      281.59      298.11      1.55 o 
   5   3   0       94.41       98.84      1.02 o 
   6   3   0      237.09      241.18      2.09 o 
   7   3   0       85.89       88.75      3.64 o 
   0   4   0     3554.74     3400.14     27.39 o 
   1   4   0      797.90      798.65      2.33 o 
   2   4   0     1063.32     1115.57      3.91 o 
   3   4   0      929.15      958.06      4.11 o 
   4   4   0        4.71        3.82      0.31 o 
   5   4   0      686.27      709.64      3.45 o 
   6   4   0      302.23      298.31      4.01 o 
   7   4   0       17.94       13.82      3.87 o 
   1   5   0      381.22      373.85      1.50 o 
   2   5   0      339.96      350.99      1.73 o 
   3   5   0      262.06      263.10      1.79 o 
   4   5   0        0.21        1.40      0.32 o 
   5   5   0      102.67      104.46      1.47 o 
   6   5   0      164.09      166.86      2.35 o 
   0   6   0        2.34        2.05      0.24 o 
   1   6   0      135.60      129.18      0.65 o 
   2   6   0     1119.71     1129.90      3.02 o 
   3   6   0     1146.78     1144.68      4.90 o 
   4   6   0      554.41      561.56      3.27 o 
   5   6   0      202.90      196.69      2.08 o 
   6   6   0       76.58       78.40      5.59 o 
   1   7   0      406.17      398.06      1.96 o 
   2   7   0       15.99       14.82      0.48 o 
   3   7   0       25.63       24.58      0.65 o 
   4   7   0        6.82        6.59      0.60 o 
   5   7   0       76.88       75.83      1.62 o 
   0   8   0        2.91        2.60      0.62 o 
   1   8   0      155.05      158.95      1.04 o 
   2   8   0      271.62      273.36      1.46 o 
   3   8   0      585.48      595.13      3.72 o 
   4   8   0      668.81      679.11      3.50 o 
   5   8   0       40.83       40.51      3.32 o 
   1   9   0       98.16       96.15      1.16 o 
   2   9   0       59.74       55.02      0.93 o 
   3   9   0      109.79      105.01      1.57 o 
   4   9   0       37.21       33.30      1.85 o 
   0  10   0      434.55      452.01      3.32 o 
   1  10   0       32.62       28.09      0.84 o 
   2  10   0      117.49      117.13      1.89 o 
   3  10   0      265.55      271.45      5.14 o 
   1  11   0        2.08        1.59      1.51 o 
  -7   1   1      336.56      333.44      3.74 o 
  -6   1   1      164.66      161.50      1.67 o 
  -5   1   1       88.34       94.30      0.92 o 
  -4   1   1     1658.17     1657.91      6.15 o 
  -3   1   1     2483.08     2535.30      8.04 o 
  -2   1   1     1420.65     1407.60      3.73 o 
   2   1   1     1800.78     1899.04      5.43 o 
   3   1   1     1346.89     1349.59      6.39 o 
   4   1   1      840.15      860.30      4.45 o 
   5   1   1      164.00      172.36      1.41 o 
   6   1   1      552.42      551.54      3.31 o 
   7   1   1      239.94      244.07      2.93 o 
  -7   2   1       67.80       66.43      1.96 o 
  -6   2   1       14.23       12.09      0.70 o 
  -5   2   1      683.74      673.82      3.83 o 
  -4   2   1      315.16      307.66      1.33 o 
  -3   2   1      204.95      217.02      1.05 o 
  -2   2   1     2576.70     2776.01     15.44 o 
   1   2   1      156.39      186.00      0.85 o 
   2   2   1     1473.91     1579.06      4.34 o 
   3   2   1      648.57      623.24      2.85 o 
   4   2   1      417.97      403.86      1.88 o 
   5   2   1      203.50      199.79      1.55 o 
   6   2   1       32.04       29.38      1.00 o 
   7   2   1      269.15      269.99      3.43 o 
  -7   3   1        1.11        0.37      2.09 o 
  -6   3   1      412.43      413.80      2.69 o 
  -5   3   1      679.38      678.26      3.78 o 
  -4   3   1       58.65       65.61      0.80 o 
  -3   3   1     2117.44     2054.77      6.51 o 
  -2   3   1     1020.44     1105.29      2.91 o 
  -1   3   1      152.93      137.47      1.09 o 
   0   3   1     2491.84     2434.73     11.94 o 
   1   3   1      872.57      934.98      2.41 o 
   2   3   1     3734.54     3674.85     27.41 o 
   3   3   1     1201.92     1221.28      3.43 o 
   4   3   1        8.92       10.64      0.36 o 
   5   3   1     1014.14     1023.79      5.62 o 
   6   3   1       18.17       19.93      0.86 o 
   7   3   1       44.45       42.81      2.41 o 
  -7   4   1       39.35       35.09      4.37 o 
  -6   4   1       33.13       28.74      1.04 o 
  -5   4   1       27.59       25.53      0.75 o 
  -4   4   1     1753.48     1759.91      5.56 o 
  -3   4   1       54.75       54.55      0.50 o 
  -2   4   1      517.19      527.59      2.18 o 
  -1   4   1      116.06      126.97      0.78 o 
   0   4   1     5541.94     5659.79     62.26 o 
   1   4   1      334.19      376.84      1.54 o 
   2   4   1      789.22      743.90      2.87 o 
   3   4   1       22.99       20.45      0.38 o 
   4   4   1     1650.62     1661.87      6.36 o 
   5   4   1        0.04        0.28      0.41 o 
   6   4   1      318.14      324.95      2.67 o 
  -6   5   1       80.18       73.29      1.63 o 
  -5   5   1      863.33      875.36      4.04 o 
  -4   5   1      513.61      524.11      2.43 o 
  -3   5   1     1136.30     1134.30      4.24 o 
  -2   5   1     1265.85     1233.91      4.47 o 
  -1   5   1     2004.22     2016.28      6.79 o 
   0   5   1     1003.27     1012.87      2.34 o 
   1   5   1     6732.68     6925.91     57.49 o 
   2   5   1        5.03        5.15      0.30 o 
   3   5   1       42.31       48.90      0.49 o 
   4   5   1     1747.75     1744.93      6.77 o 
   5   5   1        3.42        3.32      0.55 o 
   6   5   1      234.54      247.64      6.10 o 
  -5   6   1      820.14      845.97      4.83 o 
  -4   6   1      150.58      144.70      1.59 o 
  -3   6   1      272.27      263.87      1.81 o 
  -2   6   1        2.26        2.26      0.25 o 
  -1   6   1     4223.44     4256.59     14.77 o 
   0   6   1      543.11      552.36      2.54 o 
   1   6   1       34.29       26.88      0.35 o 
   2   6   1      262.28      257.40      1.59 o 
   3   6   1     1463.42     1483.69      5.11 o 
   4   6   1       63.70       62.58      0.85 o 
   5   6   1       13.36       10.64      0.91 o 
   6   6   1      124.25      126.53      6.97 o 
  -5   7   1       18.09       17.96      1.07 o 
  -4   7   1       73.32       67.38      1.02 o 
  -3   7   1     1325.09     1331.18      5.44 o 
  -2   7   1      504.07      491.70      2.90 o 
  -1   7   1      736.19      731.22      3.01 o 
   0   7   1     2663.86     2634.23     11.12 o 
   1   7   1        2.31        2.80      0.25 o 
   2   7   1     2573.81     2614.44      8.82 o 
   3   7   1      584.62      566.09      3.14 o 
   4   7   1       32.35       30.56      0.89 o 
   5   7   1      412.17      434.34      4.78 o 
  -5   8   1      264.14      270.97      6.19 o 
  -4   8   1      100.27       94.46      1.46 o 
  -3   8   1        5.14        4.01      0.52 o 
  -2   8   1       20.49       19.20      0.65 o 
  -1   8   1      949.71      934.32      3.43 o 
   0   8   1      720.91      717.64      3.35 o 
   1   8   1      242.45      230.84      1.67 o 
   2   8   1      338.10      336.87      2.34 o 
   3   8   1      133.10      132.27      1.45 o 
   4   8   1      312.85      330.39      2.99 o 
   5   8   1       18.09       16.72      2.63 o 
  -4   9   1      156.13      156.34      2.99 o 
  -3   9   1       38.97       37.88      1.10 o 
  -2   9   1      836.62      831.58      5.39 o 
  -1   9   1       91.73       88.14      1.05 o 
   0   9   1      294.45      301.53      2.40 o 
   1   9   1     1367.80     1391.28      6.31 o 
   2   9   1       23.80       24.04      0.86 o 
   3   9   1      292.18      297.47      2.98 o 
   4   9   1      360.22      360.33      3.93 o 
  -3  10   1        9.40        9.13      1.57 o 
  -2  10   1       62.14       58.92      1.40 o 
  -1  10   1       40.04       36.03      0.95 o 
   0  10   1      114.18      112.97      1.23 o 
   1  10   1        0.06        2.62      1.19 o 
   2  10   1       69.72       68.22      1.60 o 
   3  10   1      103.77       93.68      7.75 o 
  -2  11   1       67.91       62.84      3.67 o 
  -1  11   1      193.12      197.84      5.56 o 
   0  11   1       29.51       27.81      1.72 o 
   1  11   1        2.33        2.82      1.45 o 
  -7   0   2      410.44      422.58      6.20 o 
  -6   0   2     2183.25     2231.82     13.48 o 
  -5   0   2      532.30      504.87      3.77 o 
  -4   0   2     2007.73     2112.14     14.69 o 
  -3   0   2      128.12      159.44      1.23 o 
  -2   0   2     1449.59     1341.33      6.08 o 
   2   0   2     6107.62     5523.83     27.59 o 
   3   0   2     2038.55     2056.33      8.35 o 
   4   0   2     2112.69     2120.42     13.57 o 
   5   0   2      744.33      768.45     11.80 o 
   6   0   2      180.51      179.47      3.14 o 
   7   0   2       41.25       38.26      2.37 o 
  -7   1   2      325.96      336.14      3.13 o 
  -6   1   2       70.79       77.91      1.11 o 
  -5   1   2       47.16       44.41      1.02 o 
  -4   1   2      889.81      893.10      3.46 o 
  -3   1   2     3853.01     3874.81     24.21 o 
  -2   1   2      222.74      272.32      1.25 o 
   2   1   2       34.08       28.77      0.34 o 
   3   1   2     1876.92     1883.31      7.47 o 
   4   1   2      681.47      693.51      4.09 o 
   5   1   2      477.37      465.45      2.93 o 
   6   1   2        7.74        8.22      0.92 o 
   7   1   2      287.07      272.58      4.83 o 
  -7   2   2      169.15      162.07      2.79 o 
  -6   2   2      162.70      153.59      1.70 o 
  -5   2   2     2496.67     2560.62      8.14 o 
  -4   2   2      746.52      727.94      2.61 o 
  -3   2   2      771.56      762.00      2.04 o 
  -2   2   2      241.23      199.08      1.32 o 
  -1   2   2     2378.42     2262.15     16.48 o 
   1   2   2     5031.79     4625.80     39.60 o 
   2   2   2     2524.78     2477.18      6.00 o 
   3   2   2     6436.41     6379.04     42.36 o 
   4   2   2      299.99      313.28      1.92 o 
   5   2   2       25.85       25.44      0.65 o 
   6   2   2      415.99      425.20      2.94 o 
   7   2   2        3.58        3.48      1.46 o 
  -7   3   2        5.58        7.66      1.43 o 
  -6   3   2        8.78       10.42      0.82 o 
  -5   3   2       86.36       86.06      1.02 o 
  -4   3   2      943.20      961.85      3.84 o 
  -3   3   2      222.12      219.82      0.88 o 
  -2   3   2      176.42      160.30      0.90 o 
  -1   3   2      881.40      943.50      1.93 o 
   0   3   2       17.37        8.01      0.20 o 
   1   3   2     3166.26     3251.76     14.89 o 
   2   3   2     1014.79     1040.25      1.99 o 
   3   3   2      401.46      418.23      1.85 o 
   4   3   2      940.61      954.91      4.15 o 
   5   3   2       76.84       75.36      1.02 o 
   6   3   2       43.88       42.99      1.05 o 
   7   3   2       79.01       77.17      3.63 o 
  -7   4   2       35.33       31.95      4.26 o 
  -6   4   2      573.37      599.14      4.05 o 
  -5   4   2      155.22      153.27      1.49 o 
  -4   4   2      583.03      589.97      3.17 o 
  -3   4   2      689.58      721.60      3.02 o 
  -2   4   2      622.84      618.13      1.88 o 
  -1   4   2     2635.85     2494.49     11.35 o 
   0   4   2       13.37        8.46      0.46 o 
   1   4   2     1395.10     1461.42      3.31 o 
   2   4   2     2976.67     3009.82     10.06 o 
   3   4   2       17.46       21.05      0.60 o 
   4   4   2     1069.10     1094.84      4.26 o 
   5   4   2      834.45      847.57      7.28 o 
   6   4   2       34.38       35.25      1.13 o 
  -6   5   2        4.08        2.97      0.89 o 
  -5   5   2        0.16        0.63      0.49 o 
  -4   5   2      133.95      127.20      1.07 o 
  -3   5   2        9.59       10.17      0.53 o 
  -2   5   2      117.60      123.45      0.64 o 
  -1   5   2      132.82      150.76      0.92 o 
   0   5   2      319.76      316.78      1.17 o 
   1   5   2      378.25      379.21      1.54 o 
   2   5   2      359.74      364.11      2.26 o 
   3   5   2        6.37        8.24      0.29 o 
   4   5   2       10.52       12.15      0.45 o 
   5   5   2      140.21      139.05      1.76 o 
   6   5   2       19.91       19.90      2.36 o 
  -6   6   2        0.94       -1.69      3.19 o 
  -5   6   2      129.17      132.12      1.68 o 
  -4   6   2      335.25      336.75      2.12 o 
  -3   6   2     1137.36     1113.71      5.86 o 
  -2   6   2     1777.30     1745.69      5.61 o 
  -1   6   2      131.65      140.89      1.07 o 
   0   6   2      902.74      912.73      2.57 o 
   1   6   2      721.60      695.41      2.38 o 
   2   6   2       45.58       42.05      0.52 o 
   3   6   2      657.07      678.22      3.11 o 
   4   6   2       44.72       42.36      0.88 o 
   5   6   2       59.59       49.96      1.39 o 
  -6   7   2        0.89       -0.06      3.86 o 
  -5   7   2       15.99       14.51      0.95 o 
  -4   7   2      173.72      164.52      1.40 o 
  -3   7   2        1.25        2.25      0.41 o 
  -2   7   2       27.54       26.53      0.44 o 
  -1   7   2       33.53       36.24      0.54 o 
   0   7   2       78.95       81.97      1.14 o 
   1   7   2        0.06        2.97      0.59 o 
   2   7   2        3.20        3.15      0.23 o 
   3   7   2       42.38       38.38      0.84 o 
   4   7   2       59.86       52.64      1.12 o 
   5   7   2        6.35        5.03      1.50 o 
  -5   8   2       13.24       12.70      2.62 o 
  -4   8   2      240.07      238.07      1.93 o 
  -3   8   2      454.29      463.08      3.11 o 
  -2   8   2      761.27      756.34      3.60 o 
  -1   8   2      748.16      740.06      3.47 o 
   0   8   2      427.87      431.96      3.59 o 
   1   8   2      142.71      140.16      1.05 o 
   2   8   2       64.42       62.49      0.77 o 
   3   8   2      101.00       94.92      1.42 o 
   4   8   2       48.13       40.69      1.09 o 
  -4   9   2        0.63        0.63      1.27 o 
  -3   9   2      157.32      160.44      1.65 o 
  -2   9   2        1.24        3.90      0.70 o 
  -1   9   2      119.13      118.44      1.15 o 
   0   9   2        0.03        0.15      0.47 o 
   1   9   2      217.73      214.24      2.12 o 
   2   9   2        2.24        2.08      0.63 o 
   3   9   2       66.50       60.15      1.19 o 
   4   9   2        5.72        5.70      1.55 o 
  -3  10   2      294.40      301.15      4.06 o 
  -2  10   2       53.49       49.24      1.13 o 
  -1  10   2     1012.43     1043.61      4.07 o 
   0  10   2      286.83      285.38      2.46 o 
   1  10   2        1.48        1.56      0.79 o 
   2  10   2      229.61      224.23      2.77 o 
   3  10   2        4.07        5.45      3.05 o 
  -1  11   2        9.32       11.32      2.61 o 
   0  11   2      219.64      220.62      3.03 o 
   1  11   2       16.03       15.52      2.66 o 
  -7   1   3      112.84       98.07      2.15 o 
  -6   1   3       54.85       52.71      0.94 o 
  -5   1   3      156.01      148.75      1.66 o 
  -4   1   3      570.61      572.25      2.28 o 
  -3   1   3     2981.32     3039.08      8.82 o 
  -2   1   3     1301.94     1219.90      4.96 o 
  -1   1   3     1808.91     1847.21      7.45 o 
   1   1   3      278.06      273.30      0.75 o 
   2   1   3     1496.88     1537.66      3.08 o 
   3   1   3      682.08      679.68      2.15 o 
   4   1   3        1.66        3.12      0.30 o 
   5   1   3      675.96      675.34      4.22 o 
   6   1   3      580.34      577.43      3.70 o 
   7   1   3       48.56       43.58      2.59 o 
  -7   2   3      199.29      192.25      4.60 o 
  -6   2   3       58.00       51.95      1.30 o 
  -5   2   3      118.01      111.38      0.89 o 
  -4   2   3        4.24        6.07      0.30 o 
  -3   2   3       19.43       13.81      0.92 o 
  -2   2   3      237.17      254.21      1.22 o 
  -1   2   3      539.96      528.40      1.41 o 
   0   2   3      167.04      176.25      0.91 o 
   1   2   3      988.92      896.29      1.99 o 
   2   2   3      525.17      529.47      1.50 o 
   3   2   3      466.19      474.53      1.89 o 
   4   2   3        9.61        8.89      0.30 o 
   5   2   3     1021.03     1008.37      4.66 o 
   6   2   3        8.75        8.70      0.84 o 
  -7   3   3      169.47      171.32      3.11 o 
  -6   3   3      216.53      199.92      1.91 o 
  -5   3   3      142.32      142.80      1.34 o 
  -4   3   3     1937.92     1934.75      7.58 o 
  -3   3   3      361.27      356.25      1.80 o 
  -2   3   3     1914.83     1957.69      5.46 o 
  -1   3   3     1130.19     1041.74      2.36 o 
   0   3   3       65.55       84.35      0.54 o 
   1   3   3     5406.95     5542.33     39.87 o 
   2   3   3      787.00      736.76      2.38 o 
   3   3   3        3.17        6.16      0.34 o 
   4   3   3     2025.67     2033.71      8.64 o 
   5   3   3       84.59       85.44      1.48 o 
   6   3   3       52.80       49.73      1.18 o 
  -7   4   3        4.55        3.79      2.45 o 
  -6   4   3      460.59      467.15      3.24 o 
  -5   4   3       74.83       75.16      1.04 o 
  -4   4   3      519.96      504.00      2.70 o 
  -3   4   3      102.02      115.97      0.89 o 
  -2   4   3     1283.49     1263.33      3.74 o 
  -1   4   3      194.59      189.82      0.93 o 
   0   4   3      846.52      815.23      2.90 o 
   1   4   3       89.02       83.12      0.51 o 
   2   4   3     1671.54     1699.77      5.95 o 
   3   4   3       79.31       71.12      0.45 o 
   4   4   3      664.89      658.82      2.47 o 
   5   4   3       10.91        8.09      0.66 o 
   6   4   3      153.36      152.70      2.23 o 
  -6   5   3      274.50      275.90      2.81 o 
  -5   5   3     1412.44     1419.67      7.46 o 
  -4   5   3       32.97       29.65      0.61 o 
  -3   5   3     1077.42     1090.62      5.00 o 
  -2   5   3     1803.20     1788.57      5.74 o 
  -1   5   3       41.09       38.85      0.44 o 
   0   5   3     1678.07     1708.93      5.16 o 
   1   5   3       33.49       45.40      0.39 o 
   2   5   3       53.54       62.33      0.77 o 
   3   5   3     3326.97     3289.37     12.80 o 
   4   5   3      366.67      359.18      2.50 o 
   5   5   3      517.16      524.77      4.11 o 
   6   5   3      143.81      136.74      4.74 o 
  -6   6   3      115.08      108.87      2.90 o 
  -5   6   3      103.48      101.07      1.37 o 
  -4   6   3       84.23       80.63      0.98 o 
  -3   6   3     1005.72     1020.25      5.52 o 
  -2   6   3      133.36      128.52      1.30 o 
  -1   6   3      162.06      170.76      1.14 o 
   0   6   3      574.92      567.63      2.07 o 
   1   6   3     1213.81     1226.83      4.17 o 
   2   6   3       47.62       37.73      0.52 o 
   3   6   3       74.40       77.09      1.00 o 
   4   6   3       42.22       36.15      0.78 o 
   5   6   3      481.79      502.71      3.96 o 
  -6   7   3      320.48      329.70     10.05 o 
  -5   7   3       48.68       43.98      1.08 o 
  -4   7   3     1761.75     1784.16      9.26 o 
  -3   7   3      200.72      209.34      1.61 o 
  -2   7   3       24.71       23.88      0.52 o 
  -1   7   3      942.22      940.10      4.74 o 
   0   7   3       21.05       22.31      0.44 o 
   1   7   3      306.31      330.84      1.79 o 
   2   7   3     1759.45     1694.07      5.27 o 
   3   7   3      132.58      121.59      1.37 o 
   4   7   3      790.46      807.99      4.73 o 
   5   7   3       76.01       70.19      3.96 o 
  -5   8   3        0.34        0.45      3.31 o 
  -4   8   3        3.85        4.83      0.72 o 
  -3   8   3       56.84       52.55      1.16 o 
  -2   8   3      841.72      844.50      5.51 o 
  -1   8   3       78.29       79.12      0.91 o 
   0   8   3      265.14      256.67      2.12 o 
   1   8   3      130.64      136.69      1.68 o 
   2   8   3      128.00      136.71      1.35 o 
   3   8   3      159.10      165.15      1.59 o 
   4   8   3       21.67       20.15      1.28 o 
  -4   9   3       32.42       31.65      1.57 o 
  -3   9   3      150.46      143.48      1.96 o 
  -2   9   3      452.11      458.57      3.31 o 
  -1   9   3       24.27       23.94      0.70 o 
   0   9   3      443.36      448.36      3.42 o 
   1   9   3       88.01       79.33      1.25 o 
   2   9   3       59.98       58.69      1.16 o 
   3   9   3      862.17      902.46      7.88 o 
   4   9   3       35.01       29.24      1.85 o 
  -3  10   3        0.27        0.15      1.46 o 
  -2  10   3      106.89      105.27      1.50 o 
  -1  10   3      134.42      135.71      1.57 o 
   0  10   3        2.18        2.67      0.74 o 
   1  10   3       17.84       15.55      1.02 o 
   2  10   3      273.06      276.35      6.17 o 
  -1  11   3      120.44      117.68      5.44 o 
   0  11   3       94.24       88.17      2.43 o 
   1  11   3      457.92      481.95     10.62 o 
  -7   0   4      836.80      855.62      9.99 o 
  -6   0   4       13.99       10.33      1.10 o 
  -5   0   4       26.75       20.74      0.59 o 
  -4   0   4     4997.03     5079.60     38.07 o 
  -3   0   4      930.28      931.42      7.17 o 
  -2   0   4     7338.65     7232.15     60.88 o 
  -1   0   4    14486.14    13651.96    189.62 o 
   0   0   4     5418.01     5470.44     72.06 o 
   1   0   4     1511.22     1635.81      3.58 o 
   2   0   4      197.66      193.24      1.40 o 
   3   0   4     1476.80     1486.73      6.61 o 
   4   0   4     5383.24     5287.64     25.93 o 
   5   0   4      189.94      209.92      2.40 o 
   6   0   4      204.48      197.18      2.85 o 
  -7   1   4       47.09       40.78      1.77 o 
  -6   1   4       74.98       69.33      1.29 o 
  -5   1   4      364.17      381.39      1.89 o 
  -4   1   4       58.98       70.92      0.87 o 
  -3   1   4      723.78      678.95      3.11 o 
  -2   1   4       66.98       65.74      0.60 o 
  -1   1   4       22.44       40.04      0.31 o 
   0   1   4        0.26        5.31      0.41 o 
   1   1   4       76.84       66.72      0.41 o 
   2   1   4        0.42        6.41      0.65 o 
   3   1   4       16.72       15.45      0.44 o 
   4   1   4       29.18       27.88      0.45 o 
   5   1   4        0.30        1.04      0.49 o 
   6   1   4       78.91       73.27      1.30 o 
  -7   2   4      111.17      111.25      2.62 o 
  -6   2   4      207.70      213.19      2.09 o 
  -5   2   4     1464.07     1456.51      6.64 o 
  -4   2   4      216.34      205.60      1.52 o 
  -3   2   4     4451.71     4506.54     20.58 o 
  -2   2   4     2258.48     2398.65      6.35 o 
  -1   2   4       75.31       78.84      0.51 o 
   0   2   4     1827.13     1682.19      3.07 o 
   1   2   4       53.33       48.80      0.35 o 
   2   2   4      549.03      597.58      1.26 o 
   3   2   4     1582.08     1585.93      5.78 o 
   4   2   4       84.95       84.87      0.64 o 
   5   2   4     1547.68     1581.24      7.52 o 
   6   2   4      258.42      272.51      2.42 o 
  -7   3   4        7.58        4.91      1.50 o 
  -6   3   4      104.62      103.28      1.75 o 
  -5   3   4       78.79       83.44      1.07 o 
  -4   3   4        6.90        7.81      0.56 o 
  -3   3   4      167.01      161.27      1.20 o 
  -2   3   4      125.85      119.04      1.02 o 
  -1   3   4      542.95      571.48      1.50 o 
   0   3   4     1493.73     1545.00      2.69 o 
   1   3   4      303.70      322.39      1.03 o 
   2   3   4     2669.45     2636.99      7.75 o 
   3   3   4        0.06        0.75      0.14 o 
   4   3   4        0.32        2.11      0.29 o 
   5   3   4       33.89       29.32      0.81 o 
   6   3   4      318.74      317.36      2.84 o 
  -7   4   4      157.81      155.93      4.01 o 
  -6   4   4      126.91      115.71      1.81 o 
  -5   4   4      109.30      110.33      1.61 o 
  -4   4   4      452.15      481.79      4.07 o 
  -3   4   4      978.92      988.92      3.94 o 
  -2   4   4     1800.78     1770.91      5.77 o 
  -1   4   4      566.33      486.30      1.70 o 
   0   4   4      847.33      883.88      1.95 o 
   1   4   4     1347.42     1401.88      3.85 o 
   2   4   4       72.60       63.77      0.83 o 
   3   4   4      358.40      362.12      2.67 o 
   4   4   4     1059.73     1092.13      4.26 o 
   5   4   4       59.23       54.27      1.02 o 
   6   4   4      182.43      178.63      3.01 o 
  -6   5   4        4.64        4.18      0.93 o 
  -5   5   4        5.86        6.62      0.67 o 
  -4   5   4       10.36        9.37      0.46 o 
  -3   5   4      123.86      116.32      0.84 o 
  -2   5   4        1.82        2.58      0.29 o 
  -1   5   4      143.84      142.24      0.86 o 
   0   5   4      144.63      151.78      0.83 o 
   1   5   4      155.57      144.33      1.03 o 
   2   5   4       30.43       30.09      0.61 o 
   3   5   4      218.93      226.17      1.54 o 
   4   5   4       43.72       40.26      0.77 o 
   5   5   4       92.50       88.70      1.59 o 
   6   5   4       99.05       91.21      5.71 o 
  -6   6   4       78.66       76.16      2.36 o 
  -5   6   4      128.71      128.48      1.60 o 
  -4   6   4      471.77      472.79      2.68 o 
  -3   6   4       44.54       47.27      0.62 o 
  -2   6   4      122.82      122.47      0.92 o 
  -1   6   4      948.86      959.68      3.67 o 
   0   6   4      921.69      887.83      3.95 o 
   1   6   4     2209.67     2146.74      7.49 o 
   2   6   4      790.09      798.30      2.95 o 
   3   6   4        3.80        4.35      0.42 o 
   4   6   4       56.75       50.56      0.95 o 
   5   6   4      102.36      102.28      2.95 o 
  -5   7   4        9.19        7.79      0.96 o 
  -4   7   4       51.30       47.39      0.88 o 
  -3   7   4        0.98        1.44      0.44 o 
  -2   7   4        9.49        7.60      0.36 o 
  -1   7   4       32.62       34.34      0.46 o 
   0   7   4      213.48      217.23      1.26 o 
   1   7   4        1.75        1.45      0.20 o 
   2   7   4       31.18       24.88      0.61 o 
   3   7   4        9.24        8.23      0.56 o 
   4   7   4       10.42       10.11      0.78 o 
   5   7   4        0.88       -1.44      2.42 o 
  -5   8   4      129.83      130.79      6.60 o 
  -4   8   4       16.62       16.01      0.84 o 
  -3   8   4      247.46      244.03      1.79 o 
  -2   8   4       15.10       13.78      0.59 o 
  -1   8   4      278.02      277.86      2.24 o 
   0   8   4     1716.93     1745.75      6.84 o 
   1   8   4      254.23      248.39      2.35 o 
   2   8   4      510.20      503.20      2.66 o 
   3   8   4      281.11      269.87      1.95 o 
   4   8   4       45.31       45.01      1.72 o 
  -4   9   4        0.04        0.52      1.12 o 
  -3   9   4        1.20        1.92      0.70 o 
  -2   9   4        1.27        1.31      0.63 o 
  -1   9   4      451.88      461.82      2.94 o 
   0   9   4        0.02        1.14      0.62 o 
   1   9   4       28.90       23.28      0.88 o 
   2   9   4       12.26       11.61      0.81 o 
   3   9   4      305.05      309.35      3.85 o 
  -3  10   4        5.78        4.39      1.49 o 
  -2  10   4      338.77      352.45      3.59 o 
  -1  10   4      407.19      417.54      3.65 o 
   0  10   4        7.10        6.36      0.96 o 
   1  10   4      572.89      585.11      4.91 o 
  -7   1   5      153.45      152.14      4.06 o 
  -6   1   5      206.30      204.91      2.44 o 
  -5   1   5      459.72      457.17      2.48 o 
  -4   1   5      370.40      383.01      3.01 o 
  -3   1   5      189.18      185.32      1.02 o 
  -2   1   5      166.85      176.98      1.02 o 
  -1   1   5     1863.68     1841.75      5.71 o 
   0   1   5     4585.85     4599.35     25.79 o 
   1   1   5     2284.58     2248.23      4.21 o 
   2   1   5     1691.20     1670.65      3.34 o 
   3   1   5      290.81      298.71      0.98 o 
   4   1   5       18.62       20.98      0.41 o 
   5   1   5      418.44      421.63      2.15 o 
   6   1   5      116.68      117.06      1.76 o 
  -7   2   5       60.42       57.18      2.11 o 
  -6   2   5       11.23        7.84      0.76 o 
  -5   2   5       67.20       61.73      0.93 o 
  -4   2   5       77.16       74.24      0.85 o 
  -3   2   5     1979.21     2017.34      9.93 o 
  -2   2   5      234.58      229.98      1.25 o 
  -1   2   5     3136.36     3238.83     10.85 o 
   0   2   5       17.09       14.48      0.20 o 
   1   2   5      761.86      755.97      2.04 o 
   2   2   5      248.62      264.09      0.96 o 
   3   2   5     1236.87     1206.90      4.47 o 
   4   2   5      179.15      177.95      1.29 o 
   5   2   5        5.77        5.20      0.58 o 
   6   2   5       50.44       47.35      1.36 o 
  -7   3   5      337.39      341.42      4.47 o 
  -6   3   5      100.39       96.27      1.89 o 
  -5   3   5      216.22      218.89      2.38 o 
  -4   3   5      727.60      712.30      3.21 o 
  -3   3   5       91.47      104.85      0.78 o 
  -2   3   5     1135.81     1142.28      3.93 o 
  -1   3   5     1672.07     1658.34      4.24 o 
   0   3   5     1125.54     1107.97      2.94 o 
   1   3   5     3463.93     3418.98     10.91 o 
   2   3   5       78.21       77.14      0.61 o 
   3   3   5       73.81       76.31      0.73 o 
   4   3   5      847.59      835.57      3.75 o 
   5   3   5        7.60        8.17      0.66 o 
   6   3   5      351.49      351.32      3.22 o 
  -7   4   5       33.50       30.32      4.12 o 
  -6   4   5        6.41        5.05      0.84 o 
  -5   4   5       97.62       92.14      1.73 o 
  -4   4   5     1257.19     1246.30      6.11 o 
  -3   4   5        6.64        7.20      0.32 o 
  -2   4   5        8.35        7.96      0.25 o 
  -1   4   5       11.51       16.60      0.75 o 
   0   4   5     3582.06     3618.83     12.67 o 
   1   4   5       10.25        6.95      0.42 o 
   2   4   5      172.58      154.98      0.91 o 
   3   4   5       69.75       65.80      0.77 o 
   4   4   5      829.08      835.30      4.79 o 
   5   4   5       10.47        9.44      0.69 o 
   6   4   5       36.78       35.47      3.25 o 
  -6   5   5      506.57      519.21      6.09 o 
  -5   5   5        3.59        3.31      0.64 o 
  -4   5   5       11.11        8.26      0.58 o 
  -3   5   5     3609.62     3627.01     14.91 o 
  -2   5   5     1363.64     1393.68      5.07 o 
  -1   5   5      847.14      868.48      3.07 o 
   0   5   5      907.18      876.37      4.10 o 
   1   5   5      328.02      328.06      1.61 o 
   2   5   5      486.60      491.30      2.33 o 
   3   5   5      848.02      811.36      3.38 o 
   4   5   5      147.93      151.09      1.32 o 
   5   5   5      545.40      537.10      4.62 o 
  -6   6   5      100.70       99.53      2.61 o 
  -5   6   5      623.82      620.72      3.61 o 
  -4   6   5       51.42       46.93      0.98 o 
  -3   6   5      254.37      252.23      1.46 o 
  -2   6   5      330.45      318.94      1.76 o 
  -1   6   5     1785.27     1788.78      5.80 o 
   0   6   5       17.40       14.03      0.32 o 
   1   6   5        3.87        6.00      0.34 o 
   2   6   5       48.31       40.65      0.62 o 
   3   6   5      412.32      408.06      2.94 o 
   4   6   5       44.05       43.28      0.96 o 
   5   6   5       22.83       23.62      3.64 o 
  -5   7   5      367.08      372.28      3.32 o 
  -4   7   5      755.35      760.46      3.37 o 
  -3   7   5        7.04        5.82      0.49 o 
  -2   7   5     1927.70     1980.13      9.72 o 
  -1   7   5      722.52      722.54      2.43 o 
   0   7   5        7.88       10.48      0.31 o 
   1   7   5      626.50      610.86      2.52 o 
   2   7   5        3.36        4.86      0.51 o 
   3   7   5      190.03      193.04      1.71 o 
   4   7   5      327.02      329.68      2.54 o 
  -5   8   5      177.22      179.79      4.15 o 
  -4   8   5       67.21       62.64      1.28 o 
  -3   8   5        3.98        4.64      0.64 o 
  -2   8   5       75.27       74.12      1.13 o 
  -1   8   5      767.31      759.98      5.28 o 
   0   8   5       24.38       27.24      1.02 o 
   1   8   5      151.49      138.31      1.37 o 
   2   8   5        3.33        3.99      0.63 o 
   3   8   5      198.54      197.03      1.66 o 
   4   8   5      215.27      224.85      5.92 o 
  -4   9   5       82.85       76.81      2.30 o 
  -3   9   5      916.15      952.61      5.97 o 
  -2   9   5       35.26       33.45      0.95 o 
  -1   9   5      464.74      485.42      3.37 o 
   0   9   5      147.13      138.66      1.65 o 
   1   9   5       40.39       38.80      0.99 o 
   2   9   5      641.51      675.38      4.59 o 
   3   9   5       91.29       84.31      2.47 o 
  -3  10   5        0.09        0.10      1.91 o 
  -2  10   5       40.23       32.25      1.74 o 
  -1  10   5       25.40       24.95      1.39 o 
   0  10   5       88.04       83.32      2.28 o 
   1  10   5        0.82        3.81      2.99 o 
  -7   0   6      391.21      409.41     10.53 o 
  -6   0   6      192.56      193.10      2.82 o 
  -5   0   6      329.39      331.26      2.60 o 
  -4   0   6       17.02       14.84      0.74 o 
  -3   0   6      294.55      283.69      2.37 o 
  -2   0   6    10728.86    11182.63    137.48 o 
  -1   0   6     2707.45     2755.02     11.63 o 
   0   0   6      425.10      360.82      2.11 o 
   1   0   6     1283.89     1257.53      4.59 o 
   2   0   6      152.93      156.42      0.91 o 
   3   0   6      604.02      610.88      3.21 o 
   4   0   6       14.24       15.82      0.57 o 
   5   0   6       10.32       10.09      0.87 o 
   6   0   6      525.57      563.88     10.94 o 
  -7   1   6      461.27      453.17      7.27 o 
  -6   1   6       85.38       82.57      1.48 o 
  -5   1   6      305.32      298.52      1.77 o 
  -4   1   6     1690.16     1677.30      9.16 o 
  -3   1   6     1713.58     1748.34      8.87 o 
  -2   1   6      254.47      274.67      1.24 o 
  -1   1   6     2128.33     2335.37      6.30 o 
   0   1   6     1224.07     1247.39      2.31 o 
   1   1   6      974.00      919.53      2.35 o 
   2   1   6      153.64      163.35      0.66 o 
   3   1   6      535.05      514.06      1.76 o 
   4   1   6      173.39      171.70      1.24 o 
   5   1   6      371.71      372.83      2.23 o 
   6   1   6        4.83        5.16      1.17 o 
  -7   2   6      157.65      149.06      3.78 o 
  -6   2   6      909.52      912.03      6.92 o 
  -5   2   6      115.87      111.30      1.31 o 
  -4   2   6      202.00      203.22      1.13 o 
  -3   2   6      869.03      892.79      4.57 o 
  -2   2   6      115.13      121.04      0.86 o 
  -1   2   6     6714.83     7051.90     52.47 o 
   0   2   6     3580.42     3560.51     13.23 o 
   1   2   6      324.52      327.61      0.90 o 
   2   2   6      960.34      965.72      3.76 o 
   3   2   6      110.70      112.04      0.87 o 
   4   2   6       76.17       76.77      0.81 o 
   5   2   6      589.06      609.50      3.36 o 
   6   2   6       66.29       59.29      1.84 o 
  -7   3   6       36.53       30.29      2.36 o 
  -6   3   6      160.69      159.65      1.99 o 
  -5   3   6        0.00        0.86      0.53 o 
  -4   3   6     1696.38     1671.21      5.76 o 
  -3   3   6        9.21       10.24      0.32 o 
  -2   3   6        0.39        0.94      0.18 o 
  -1   3   6      260.46      241.97      1.03 o 
   0   3   6     2757.89     2739.98      5.69 o 
   1   3   6      788.08      761.05      2.64 o 
   2   3   6      150.67      137.02      0.82 o 
   3   3   6      224.40      212.98      1.16 o 
   4   3   6      281.24      277.01      2.03 o 
   5   3   6       39.96       43.27      1.20 o 
   6   3   6        5.36        4.48      1.55 o 
  -6   4   6       12.06       11.09      0.91 o 
  -5   4   6      777.86      789.08      5.77 o 
  -4   4   6      107.34      104.62      1.25 o 
  -3   4   6      174.85      173.73      1.09 o 
  -2   4   6     1981.86     1976.48      6.04 o 
  -1   4   6        1.56        2.11      0.18 o 
   0   4   6     1322.39     1351.57      2.77 o 
   1   4   6     2381.54     2324.80      9.20 o 
   2   4   6        1.90        2.38      0.32 o 
   3   4   6     1060.39     1067.90      5.01 o 
   4   4   6      305.94      297.22      1.92 o 
   5   4   6        1.68        1.52      0.73 o 
  -6   5   6       19.49       18.61      1.66 o 
  -5   5   6        0.00       -0.18      0.67 o 
  -4   5   6        8.51        7.63      0.57 o 
  -3   5   6      251.78      251.33      1.36 o 
  -2   5   6       48.86       49.72      0.56 o 
  -1   5   6      124.99      119.76      0.72 o 
   0   5   6        0.75        1.73      0.18 o 
   1   5   6      240.29      235.28      1.18 o 
   2   5   6        0.22        0.77      0.36 o 
   3   5   6      167.32      160.81      1.62 o 
   4   5   6        0.55        1.26      0.54 o 
   5   5   6       24.12       25.16      1.91 o 
  -6   6   6      489.11      518.33      5.81 o 
  -5   6   6      241.70      242.07      2.75 o 
  -4   6   6      492.20      492.38      2.67 o 
  -3   6   6      345.87      353.04      1.84 o 
  -2   6   6      122.74      106.78      0.89 o 
  -1   6   6      443.70      432.41      1.91 o 
   0   6   6      894.49      879.23      3.91 o 
   1   6   6      241.98      245.15      1.33 o 
   2   6   6     1015.57      991.50      4.68 o 
   3   6   6      201.28      192.58      1.61 o 
   4   6   6      135.90      127.85      1.58 o 
  -5   7   6       15.42       14.32      1.17 o 
  -4   7   6        6.52        4.98      0.70 o 
  -3   7   6        5.81        4.36      0.53 o 
  -2   7   6       70.16       62.31      0.94 o 
  -1   7   6        0.14        1.33      0.38 o 
   0   7   6       36.38       38.78      0.72 o 
   1   7   6       54.64       50.71      0.91 o 
   2   7   6       44.84       42.06      0.88 o 
   3   7   6       52.78       48.26      1.09 o 
   4   7   6       20.84       18.27      1.90 o 
  -5   8   6      318.76      324.09      5.22 o 
  -4   8   6      532.26      539.48      3.83 o 
  -3   8   6       31.88       31.34      1.00 o 
  -2   8   6       48.61       45.81      1.19 o 
  -1   8   6      213.75      220.09      2.69 o 
   0   8   6       13.72       12.29      0.76 o 
   1   8   6      391.05      386.35      3.31 o 
   2   8   6      597.67      603.36      3.17 o 
   3   8   6       93.57       90.19      2.02 o 
  -4   9   6        0.01       -0.37      1.72 o 
  -3   9   6      281.52      276.03      2.70 o 
  -2   9   6        4.39        4.52      0.85 o 
  -1   9   6        3.45        3.13      0.86 o 
   0   9   6       25.41       18.64      1.00 o 
   1   9   6      326.94      344.45      2.85 o 
   2   9   6        0.04       -0.02      1.53 o 
   3   9   6       21.47       21.70      4.09 o 
  -2  10   6      495.14      508.53     10.36 o 
  -1  10   6       25.69       18.15      2.62 o 
  -7   1   7      196.84      194.70      4.14 o 
  -6   1   7      276.75      274.49      2.82 o 
  -5   1   7      840.40      849.06      3.59 o 
  -4   1   7     1804.36     1786.55      9.59 o 
  -3   1   7       32.21       34.45      0.74 o 
  -2   1   7      129.12      133.96      0.69 o 
  -1   1   7      627.26      651.66      1.80 o 
   0   1   7       31.03       27.12      0.37 o 
   1   1   7     1582.82     1541.72      4.37 o 
   2   1   7     1271.21     1244.66      3.24 o 
   3   1   7      347.01      351.87      1.64 o 
   4   1   7     1019.12     1024.31      4.69 o 
   5   1   7      220.52      223.06      1.94 o 
   6   1   7       10.20        7.51      3.32 o 
  -7   2   7       44.92       44.04      4.48 o 
  -6   2   7       36.94       31.49      1.06 o 
  -5   2   7       73.59       70.10      1.07 o 
  -4   2   7       48.44       47.25      0.72 o 
  -3   2   7      415.60      405.39      2.61 o 
  -2   2   7      103.04      102.34      0.66 o 
  -1   2   7       99.60      101.16      0.63 o 
   0   2   7      374.20      383.16      1.48 o 
   1   2   7      422.82      416.19      1.44 o 
   2   2   7        0.13        1.45      0.21 o 
   3   2   7      105.28      105.67      0.87 o 
   4   2   7      346.42      342.57      2.42 o 
   5   2   7      225.77      220.48      1.99 o 
  -7   3   7       13.94       10.73      3.53 o 
  -6   3   7      483.64      497.10      3.39 o 
  -5   3   7      934.50      938.25      5.32 o 
  -4   3   7       27.42       28.26      1.78 o 
  -3   3   7     1402.62     1410.81      6.83 o 
  -2   3   7      239.28      245.77      1.13 o 
  -1   3   7        3.78        4.38      0.21 o 
   0   3   7     4382.06     4443.40     17.51 o 
   1   3   7      161.69      157.97      1.00 o 
   2   3   7      161.20      165.45      1.23 o 
   3   3   7     1767.85     1731.58      6.21 o 
   4   3   7        4.87        5.34      0.53 o 
   5   3   7      239.98      241.96      2.22 o 
  -6   4   7      437.47      438.74      3.39 o 
  -5   4   7       43.15       38.14      0.98 o 
  -4   4   7       25.32       19.77      0.73 o 
  -3   4   7       31.03       30.66      0.60 o 
  -2   4   7     1568.71     1603.57      6.29 o 
  -1   4   7      120.26      122.43      0.93 o 
   0   4   7      256.19      249.76      1.16 o 
   1   4   7      122.65      119.79      0.89 o 
   2   4   7      928.08      923.87      4.54 o 
   3   4   7      163.65      148.49      1.26 o 
   4   4   7      151.46      140.23      1.39 o 
   5   4   7       25.42       23.33      1.08 o 
  -6   5   7      122.42      117.75      3.24 o 
  -5   5   7      135.74      124.74      1.61 o 
  -4   5   7     1313.88     1310.71      6.49 o 
  -3   5   7      131.84      125.34      1.11 o 
  -2   5   7      244.84      246.89      1.48 o 
  -1   5   7     1916.62     1947.32      6.62 o 
   0   5   7       28.80       28.14      0.41 o 
   1   5   7     1340.86     1354.97      4.52 o 
   2   5   7     1509.23     1470.65      6.09 o 
   3   5   7        1.01        1.73      0.57 o 
   4   5   7      427.16      441.00      2.54 o 
  -6   6   7      159.73      155.01      7.62 o 
  -5   6   7      135.55      140.94      2.00 o 
  -4   6   7      132.46      123.25      1.50 o 
  -3   6   7      559.18      549.34      2.33 o 
  -2   6   7      221.07      221.83      1.87 o 
  -1   6   7      111.10      112.67      1.09 o 
   0   6   7      371.95      364.21      1.34 o 
   1   6   7      268.27      263.24      2.16 o 
   2   6   7       51.56       49.62      1.01 o 
   3   6   7      248.11      255.07      2.29 o 
   4   6   7      125.64      118.51      2.12 o 
  -5   7   7      508.27      522.44      4.69 o 
  -4   7   7      186.82      176.82      1.80 o 
  -3   7   7      205.19      205.28      1.78 o 
  -2   7   7     1022.47     1022.90      5.61 o 
  -1   7   7       74.64       76.40      0.99 o 
   0   7   7     1869.75     1913.62     12.63 o 
   1   7   7      274.17      254.46      2.06 o 
   2   7   7        8.83        8.53      0.73 o 
   3   7   7      413.29      420.33      3.83 o 
  -4   8   7       35.34       35.16      1.33 o 
  -3   8   7      400.78      414.28      2.92 o 
  -2   8   7      738.47      748.72      4.97 o 
  -1   8   7        0.49        1.20      0.81 o 
   0   8   7       27.84       21.47      1.04 o 
   1   8   7      133.79      130.04      1.71 o 
   2   8   7      419.64      443.28      3.91 o 
   3   8   7       90.42       86.86      2.89 o 
  -3   9   7       68.76       65.59      2.34 o 
  -2   9   7       89.83       92.20      2.33 o 
  -1   9   7      843.06      858.45      5.56 o 
   0   9   7        0.86        1.85      1.17 o 
   1   9   7      284.85      301.93      8.20 o 
   2   9   7      471.17      462.67      9.80 o 
  -1  10   7      111.81      109.28      4.30 o 
  -7   0   8       15.91       13.53      3.70 o 
  -6   0   8      801.87      801.59      7.04 o 
  -5   0   8      734.22      716.46      5.69 o 
  -4   0   8       39.26       36.20      1.25 o 
  -3   0   8     2666.37     2667.22      7.53 o 
  -2   0   8       89.85       80.64      1.17 o 
  -1   0   8      291.19      317.57      1.55 o 
   0   0   8     3466.66     3539.70     17.32 o 
   1   0   8      528.91      523.58      3.18 o 
   2   0   8     4716.56     4613.41     15.53 o 
   3   0   8     1341.57     1362.55      5.90 o 
   4   0   8      667.85      661.62      4.89 o 
   5   0   8      356.42      359.27      5.79 o 
  -7   1   8        1.70       -0.32      2.33 o 
  -6   1   8       27.10       24.18      1.01 o 
  -5   1   8      695.04      693.30      5.16 o 
  -4   1   8      249.87      237.01      1.68 o 
  -3   1   8       53.20       56.13      0.95 o 
  -2   1   8       44.58       49.63      0.60 o 
  -1   1   8     1035.66     1013.60      4.22 o 
   0   1   8      512.54      479.27      1.77 o 
   1   1   8       51.89       54.83      0.43 o 
   2   1   8      214.61      209.30      0.86 o 
   3   1   8      585.05      590.59      2.82 o 
   4   1   8      158.42      158.55      1.53 o 
   5   1   8       40.91       34.40      1.32 o 
  -7   2   8     1007.87     1069.05     16.63 o 
  -6   2   8       78.55       71.84      1.51 o 
  -5   2   8      286.43      281.69      2.34 o 
  -4   2   8     1109.85     1111.99      5.04 o 
  -3   2   8      427.67      404.95      2.00 o 
  -2   2   8     1128.98     1131.77      5.23 o 
  -1   2   8     1011.75     1031.97      3.43 o 
   0   2   8        7.21        8.13      0.26 o 
   1   2   8     4676.70     4658.10     22.03 o 
   2   2   8      345.92      352.63      1.53 o 
   3   2   8       36.39       36.59      0.61 o 
   4   2   8     1325.56     1324.84      5.01 o 
   5   2   8       37.00       37.29      1.23 o 
  -6   3   8      176.39      184.22      2.07 o 
  -5   3   8      248.96      240.21      2.19 o 
  -4   3   8      218.29      213.07      2.16 o 
  -3   3   8       32.64       29.02      0.84 o 
  -2   3   8      530.39      531.78      2.25 o 
  -1   3   8      616.65      607.49      2.87 o 
   0   3   8     1194.92     1168.66      3.52 o 
   1   3   8      268.72      263.27      1.50 o 
   2   3   8     1675.88     1656.84      5.82 o 
   3   3   8        0.79        1.85      0.46 o 
   4   3   8       74.87       77.13      1.16 o 
   5   3   8        2.65        1.95      0.98 o 
  -6   4   8      619.24      626.34      8.43 o 
  -5   4   8      157.64      152.85      1.74 o 
  -4   4   8      226.70      228.26      1.87 o 
  -3   4   8     1720.37     1703.62      8.79 o 
  -2   4   8       25.95       23.16      0.43 o 
  -1   4   8      210.58      218.78      1.35 o 
   0   4   8     1737.57     1768.96      6.81 o 
   1   4   8        5.43        5.42      0.41 o 
   2   4   8      742.83      744.30      3.51 o 
   3   4   8      930.68      920.78      3.83 o 
   4   4   8        2.31        1.54      0.67 o 
   5   4   8      284.69      292.52      5.16 o 
  -6   5   8       10.04        9.51      4.28 o 
  -5   5   8      290.40      294.49      2.71 o 
  -4   5   8      180.86      175.05      1.74 o 
  -3   5   8       81.57       78.00      1.12 o 
  -2   5   8       48.76       48.46      0.98 o 
  -1   5   8      907.24      882.61      3.08 o 
   0   5   8       62.73       60.54      0.59 o 
   1   5   8      368.87      354.49      2.05 o 
   2   5   8       95.37       88.77      1.16 o 
   3   5   8      246.33      246.78      2.36 o 
   4   5   8        0.22        1.15      0.99 o 
  -5   6   8      484.01      492.67      5.40 o 
  -4   6   8      268.62      264.94      2.42 o 
  -3   6   8      149.40      153.52      1.63 o 
  -2   6   8      842.27      857.90      3.59 o 
  -1   6   8      363.90      359.72      2.01 o 
   0   6   8      119.54      124.22      1.51 o 
   1   6   8      109.14      108.42      1.24 o 
   2   6   8       15.88       13.91      0.80 o 
   3   6   8      197.74      191.44      2.64 o 
   4   6   8      458.46      490.96     10.45 o 
  -5   7   8        2.11        5.92      3.61 o 
  -4   7   8        0.85        1.38      0.78 o 
  -3   7   8        2.91        3.10      0.63 o 
  -2   7   8       95.80       89.42      1.26 o 
  -1   7   8        1.30        0.81      0.60 o 
   0   7   8       40.74       40.30      1.52 o 
   1   7   8       11.64       10.70      0.76 o 
   2   7   8       24.10       20.26      0.98 o 
   3   7   8       13.96       11.68      1.32 o 
  -4   8   8      369.51      404.62      5.42 o 
  -3   8   8      114.28      111.63      1.92 o 
  -2   8   8      442.03      454.10      3.63 o 
  -1   8   8      422.94      437.10      3.29 o 
   0   8   8        4.49        4.09      0.92 o 
   1   8   8      119.88      120.42      2.00 o 
   2   8   8       47.08       42.32      1.90 o 
  -2   9   8       47.47       46.12      2.73 o 
  -1   9   8      148.01      138.43      3.94 o 
   0   9   8        6.82        5.88      2.98 o 
   1   9   8        0.06        3.14      3.30 o 
  -6   1   9       52.34       44.14      1.35 o 
  -5   1   9      405.00      392.32      3.76 o 
  -4   1   9      468.31      469.98      2.88 o 
  -3   1   9      640.34      626.22      3.73 o 
  -2   1   9     2087.06     2104.60      7.64 o 
  -1   1   9      913.53      922.19      3.50 o 
   0   1   9       94.53       91.02      0.87 o 
   1   1   9      119.90      123.17      0.80 o 
   2   1   9        4.27        4.63      0.29 o 
   3   1   9      221.87      227.91      1.39 o 
   4   1   9      691.08      702.20      4.58 o 
   5   1   9      214.97      226.45      7.98 o 
  -6   2   9        8.75        7.54      1.35 o 
  -5   2   9        8.64        7.42      0.75 o 
  -4   2   9      168.90      173.19      1.87 o 
  -3   2   9     1110.38     1101.04      4.17 o 
  -2   2   9      106.74      109.52      0.86 o 
  -1   2   9      652.50      658.04      1.81 o 
   0   2   9        0.02        0.70      0.24 o 
   1   2   9      616.21      620.98      2.32 o 
   2   2   9        6.23        6.65      0.33 o 
   3   2   9      582.95      574.46      2.74 o 
   4   2   9        6.97        6.90      0.75 o 
   5   2   9        2.60        2.60      2.59 o 
  -6   3   9      333.09      339.90      5.93 o 
  -5   3   9       56.79       53.86      1.19 o 
  -4   3   9      346.25      341.08      2.36 o 
  -3   3   9     1281.59     1294.13      6.52 o 
  -2   3   9      141.41      134.70      1.36 o 
  -1   3   9      913.39      907.58      2.58 o 
   0   3   9      564.06      579.60      2.53 o 
   1   3   9       44.15       41.90      0.61 o 
   2   3   9      571.32      570.40      2.36 o 
   3   3   9      366.81      364.19      2.06 o 
   4   3   9      137.45      143.12      1.73 o 
   5   3   9      468.64      495.49     12.38 o 
  -5   4   9       76.48       72.08      1.42 o 
  -4   4   9      644.04      631.06      6.21 o 
  -3   4   9       72.90       68.86      1.24 o 
  -2   4   9       76.23       69.52      0.89 o 
  -1   4   9      242.79      241.48      1.40 o 
   0   4   9     1490.28     1514.69      9.06 o 
   1   4   9        6.30        5.56      0.48 o 
   2   4   9        0.58        1.16      0.48 o 
   3   4   9      134.76      132.27      1.50 o 
   4   4   9      457.25      466.61      3.76 o 
  -5   5   9      533.91      534.64      6.17 o 
  -4   5   9      667.59      676.42      4.22 o 
  -3   5   9       50.04       49.76      1.07 o 
  -2   5   9      452.83      459.95      2.49 o 
  -1   5   9       49.36       47.61      0.74 o 
   0   5   9      152.97      148.56      1.45 o 
   1   5   9     1782.25     1792.24      9.76 o 
   2   5   9      151.74      149.00      1.69 o 
   3   5   9      557.50      574.30      3.05 o 
   4   5   9       85.75       74.19      3.82 o 
  -5   6   9       53.96       46.05      2.09 o 
  -4   6   9      108.78      105.43      1.65 o 
  -3   6   9      429.68      427.02      2.63 o 
  -2   6   9       74.02       72.95      1.11 o 
  -1   6   9      213.07      208.51      1.67 o 
   0   6   9       75.28       72.73      1.30 o 
   1   6   9      473.27      485.57      2.74 o 
   2   6   9        0.34        0.88      0.76 o 
   3   6   9      337.88      330.53      5.31 o 
  -4   7   9       94.37       92.70      2.34 o 
  -3   7   9      417.33      429.02      3.90 o 
  -2   7   9       39.61       35.06      0.96 o 
  -1   7   9      555.70      565.50      3.33 o 
   0   7   9      151.88      147.03      1.99 o 
   1   7   9       39.29       34.64      1.10 o 
   2   7   9     1382.99     1421.63     10.77 o 
   3   7   9        5.19        4.41      2.61 o 
  -3   8   9      120.87      123.70      6.68 o 
  -2   8   9        0.69       -0.36      1.96 o 
  -1   8   9      269.50      264.69      3.28 o 
   0   8   9       34.78       30.78      2.22 o 
   1   8   9      137.89      144.62      6.02 o 
   2   8   9       20.01       18.70      2.16 o 
  -2   9   9      470.38      504.29     10.38 o 
  -1   9   9       35.91       32.58      4.04 o 
   0   9   9      209.82      219.08      7.35 o 
  -6   0  10      187.46      187.09      8.91 o 
  -5   0  10      220.78      214.87      4.83 o 
  -4   0  10     2119.99     2097.18     10.06 o 
  -3   0  10      380.15      394.25      3.33 o 
  -2   0  10       62.34       54.97      0.92 o 
  -1   0  10      170.65      176.52      1.85 o 
   0   0  10      154.82      139.09      1.28 o 
   1   0  10     1553.90     1512.17      5.84 o 
   2   0  10     1220.57     1215.17      4.89 o 
   3   0  10       41.01       35.85      1.16 o 
   4   0  10      822.83      859.28      8.75 o 
  -6   1  10       51.70       47.90      3.19 o 
  -5   1  10       10.93       11.92      0.82 o 
  -4   1  10      127.63      126.01      1.43 o 
  -3   1  10      343.57      345.22      2.13 o 
  -2   1  10       74.74       63.18      0.73 o 
  -1   1  10       26.09       19.68      0.46 o 
   0   1  10      104.73      106.50      0.81 o 
   1   1  10      983.30      972.27      4.59 o 
   2   1  10      158.00      155.09      1.17 o 
   3   1  10        0.75        1.15      0.59 o 
   4   1  10      202.93      192.65      3.25 o 
  -6   2  10       23.50       21.80      2.77 o 
  -5   2  10      590.19      583.92      3.77 o 
  -4   2  10      108.73      107.09      1.47 o 
  -3   2  10     1215.05     1181.75      6.54 o 
  -2   2  10      852.93      874.01      2.93 o 
  -1   2  10       20.23       18.39      0.49 o 
   0   2  10      720.33      700.80      2.65 o 
   1   2  10       22.92       24.04      0.52 o 
   2   2  10       25.57       24.27      0.67 o 
   3   2  10     1601.43     1612.89      5.56 o 
   4   2  10       81.20       79.76      2.04 o 
  -6   3  10      188.13      175.24      7.52 o 
  -5   3  10        1.84        0.85      0.83 o 
  -4   3  10      271.09      277.16      2.38 o 
  -3   3  10       13.28       14.14      0.64 o 
  -2   3  10      645.08      628.08      3.25 o 
  -1   3  10      178.06      167.73      2.19 o 
   0   3  10     1286.70     1275.69      6.17 o 
   1   3  10       37.34       36.80      1.14 o 
   2   3  10       28.50       25.20      0.70 o 
   3   3  10       32.40       31.42      0.97 o 
   4   3  10      175.04      172.69      2.42 o 
  -5   4  10        9.79        7.65      1.11 o 
  -4   4  10      645.82      645.66      5.03 o 
  -3   4  10      240.05      252.07      1.99 o 
  -2   4  10      105.41      103.01      1.17 o 
  -1   4  10     1462.48     1480.01      6.46 o 
   0   4  10       86.86       88.86      1.10 o 
   1   4  10      114.47      114.67      1.50 o 
   2   4  10      517.65      512.00      2.70 o 
   3   4  10        1.52        2.21      0.75 o 
   4   4  10      244.08      240.91      4.03 o 
  -5   5  10       12.29        9.83      1.35 o 
  -4   5  10       30.18       28.56      1.15 o 
  -3   5  10      199.94      192.59      2.66 o 
  -2   5  10       18.90       13.96      0.68 o 
  -1   5  10        0.01        0.55      0.45 o 
   0   5  10       48.03       46.12      1.37 o 
   1   5  10      215.72      212.69      1.89 o 
   2   5  10        5.50        7.01      0.78 o 
   3   5  10        1.11        1.25      0.99 o 
  -5   6  10       76.42       71.23      4.10 o 
  -4   6  10       15.81       14.31      1.30 o 
  -3   6  10      142.56      137.51      1.78 o 
  -2   6  10      754.37      758.50      4.55 o 
  -1   6  10      538.69      555.22      3.72 o 
   0   6  10      401.02      415.32      2.78 o 
   1   6  10       73.64       69.66      1.19 o 
   2   6  10       11.12       11.05      1.09 o 
   3   6  10      189.04      184.22      6.05 o 
  -4   7  10        4.97        5.58      2.61 o 
  -3   7  10       26.86       28.45      2.86 o 
  -2   7  10       11.12       11.27      1.13 o 
  -1   7  10      112.62      117.15      1.91 o 
   0   7  10       41.76       40.07      1.34 o 
   1   7  10       10.95        9.88      1.29 o 
   2   7  10       16.97       15.62      2.51 o 
  -3   8  10       66.24       62.72      5.59 o 
  -2   8  10      500.85      508.17     12.33 o 
   1   8  10      222.37      231.42      7.42 o 
  -5   1  11       76.37       70.09      1.62 o 
  -4   1  11       45.28       42.48      1.03 o 
  -3   1  11      268.61      257.80      2.01 o 
  -2   1  11      785.74      783.22      3.00 o 
  -1   1  11      780.04      774.52      3.58 o 
   0   1  11     1343.43     1348.02      7.82 o 
   1   1  11      284.98      287.56      2.31 o 
   2   1  11       94.03       91.00      1.11 o 
   3   1  11      126.85      124.18      1.62 o 
   4   1  11       12.38       10.59      3.21 o 
  -6   2  11        0.05       -0.40      3.63 o 
  -5   2  11      136.53      127.81      2.28 o 
  -4   2  11        5.65        6.30      0.79 o 
  -3   2  11      269.46      269.68      2.07 o 
  -2   2  11        0.12        0.91      0.55 o 
  -1   2  11        1.89        1.65      0.44 o 
   0   2  11       23.73       23.82      0.71 o 
   1   2  11       48.99       50.07      0.97 o 
   2   2  11       10.98        9.58      0.64 o 
   3   2  11        4.48        5.16      0.77 o 
   4   2  11       61.42       53.67      4.56 o 
  -5   3  11        4.13        4.22      1.22 o 
  -4   3  11      675.41      674.38      5.15 o 
  -3   3  11       23.75       21.38      0.84 o 
  -2   3  11      470.69      461.96      2.51 o 
  -1   3  11     1376.36     1400.19      9.40 o 
   0   3  11       13.07       11.68      0.59 o 
   1   3  11      481.63      477.76      2.74 o 
   2   3  11      216.86      212.48      1.82 o 
   3   3  11       12.13       11.38      1.03 o 
  -5   4  11        9.12        6.38      1.93 o 
  -4   4  11       18.22       12.75      0.94 o 
  -3   4  11       46.61       50.72      1.31 o 
  -2   4  11      387.35      383.62      3.00 o 
  -1   4  11       24.19       22.89      0.79 o 
   0   4  11        0.28        0.92      0.69 o 
   1   4  11       35.22       30.40      0.93 o 
   2   4  11      221.76      226.31      1.96 o 
   3   4  11        2.30        2.38      1.05 o 
  -5   5  11      546.43      589.40     13.16 o 
  -4   5  11       47.67       43.27      1.66 o 
  -3   5  11      622.11      639.73      4.29 o 
  -2   5  11       71.80       76.27      1.60 o 
  -1   5  11        3.20        2.98      0.80 o 
   0   5  11     1058.09     1068.10      4.71 o 
   1   5  11       25.06       22.50      0.93 o 
   2   5  11      130.25      128.47      2.11 o 
   3   5  11      269.09      271.65      7.01 o 
  -4   6  11        6.45        8.16      1.81 o 
  -3   6  11       36.07       33.82      1.60 o 
  -2   6  11      101.12       99.59      1.82 o 
  -1   6  11      120.33      116.41      1.72 o 
   0   6  11        0.11        1.23      0.87 o 
   1   6  11       12.25       12.12      1.10 o 
   2   6  11      258.34      256.75      8.78 o 
  -3   7  11      140.16      143.60      7.09 o 
  -2   7  11      219.04      221.25      4.42 o 
  -1   7  11      181.37      186.86      4.67 o 
   0   7  11       62.47       57.47      4.97 o 
   1   7  11      293.80      303.90      8.45 o 
  -5   0  12       59.56       62.82      4.83 o 
  -4   0  12      764.59      801.81      6.29 o 
  -3   0  12        1.53        1.32      1.24 o 
  -2   0  12      599.72      600.33      5.83 o 
  -1   0  12      747.48      778.50      4.64 o 
   0   0  12      182.47      165.35      2.28 o 
   1   0  12     1029.30     1059.01      7.92 o 
   2   0  12       81.85       74.44      2.85 o 
   3   0  12        7.40        8.07      2.98 o 
  -5   1  12      238.01      233.88      5.67 o 
  -4   1  12       10.58        7.37      0.89 o 
  -3   1  12        0.01        0.73      0.72 o 
  -2   1  12        0.64        0.32      0.63 o 
  -1   1  12      356.87      366.75      2.45 o 
   0   1  12      103.21       92.54      1.17 o 
   1   1  12        0.01        0.45      0.58 o 
   2   1  12       13.59       13.23      0.81 o 
   3   1  12      248.69      241.20      5.55 o 
  -5   2  12      117.56      113.72      5.29 o 
  -4   2  12        4.61        2.36      0.79 o 
  -3   2  12     1094.02     1130.47      4.12 o 
  -2   2  12      224.62      223.66      2.46 o 
  -1   2  12      214.62      201.94      1.62 o 
   0   2  12      735.57      768.81      3.66 o 
   1   2  12        1.63        1.77      0.67 o 
   2   2  12      279.76      277.97      3.43 o 
   3   2  12      184.90      180.94      5.32 o 
  -5   3  12       14.44       13.13      2.12 o 
  -4   3  12       50.30       46.25      1.38 o 
  -3   3  12        3.21        3.08      0.74 o 
  -2   3  12      245.80      265.42      2.56 o 
  -1   3  12       61.09       53.80      1.13 o 
   0   3  12       68.78       63.74      1.34 o 
   1   3  12       73.33       72.46      1.40 o 
   2   3  12       55.17       51.22      1.35 o 
   3   3  12        5.09        5.56      1.40 o 
  -5   4  12       73.55       74.56      3.86 o 
  -4   4  12      229.27      237.04      3.08 o 
  -3   4  12        1.14        1.11      0.84 o 
  -2   4  12      295.03      286.34      2.28 o 
  -1   4  12      530.02      554.53      4.00 o 
   0   4  12      165.09      166.30      1.98 o 
   1   4  12      364.26      369.16      3.14 o 
   2   4  12      115.47      114.48      2.20 o 
  -4   5  12        9.86        8.64      1.63 o 
  -3   5  12       81.97       80.55      2.26 o 
  -2   5  12        0.06        0.33      0.93 o 
  -1   5  12      137.13      135.93      1.93 o 
   0   5  12       32.62       29.48      1.19 o 
   1   5  12       38.78       33.20      1.42 o 
  -3   6  12       60.47       55.85      2.87 o 
  -2   6  12      171.29      180.46      3.94 o 
  -1   6  12      168.49      168.68      2.93 o 
   0   6  12       78.70       73.20      2.18 o 
  -1   7  12       67.27       65.06      5.23 o 
  -5   1  13      146.75      150.10      7.31 o 
  -4   1  13       75.46       67.50      2.32 o 
  -3   1  13      164.13      163.22      2.11 o 
  -2   1  13       12.37        9.06      0.81 o 
  -1   1  13       36.52       32.41      0.92 o 
   0   1  13      240.44      246.32      2.06 o 
   1   1  13      337.77      345.89      2.61 o 
   2   1  13      565.97      588.14      8.90 o 
  -4   2  13      164.47      161.36      3.19 o 
  -3   2  13       77.08       73.26      1.59 o 
  -2   2  13       96.39       94.82      1.50 o 
  -1   2  13       27.96       22.38      0.90 o 
   0   2  13        7.00        6.47      0.80 o 
   1   2  13      174.25      166.16      2.41 o 
   2   2  13       33.15       29.37      1.96 o 
  -4   3  13      222.11      224.54      5.81 o 
  -3   3  13        3.88        2.67      1.02 o 
  -2   3  13      301.28      314.25      3.01 o 
  -1   3  13       63.95       60.14      1.60 o 
   0   3  13       72.39       67.34      1.47 o 
   1   3  13      560.20      593.57      4.05 o 
   2   3  13      173.84      168.11      3.00 o 
  -4   4  13      232.97      230.56      5.84 o 
  -3   4  13       61.42       57.91      2.40 o 
  -2   4  13        2.78        4.10      1.29 o 
  -1   4  13      156.77      160.38      2.89 o 
   0   4  13      274.65      279.44      3.14 o 
   1   4  13        8.12        8.61      1.29 o 
  -3   5  13      220.36      227.47      5.45 o 
  -2   5  13        0.74        0.40      1.95 o 
  -1   5  13      696.32      722.94      5.76 o 
   0   5  13      423.97      460.64      8.62 o 
   1   5  13        7.22        6.68      3.44 o 
  -1   6  13       38.60       40.32      4.58 o 
  -3   0  14       68.65       60.00      2.76 o 
  -2   0  14      502.95      522.42      6.92 o 
  -1   0  14        8.75        7.30      1.20 o 
   0   0  14     1387.11     1401.72     16.18 o 
   1   0  14      182.13      180.60      7.58 o 
  -3   1  14      385.48      423.83      7.31 o 
  -2   1  14      123.58      126.87      2.18 o 
  -1   1  14        1.43        2.28      0.93 o 
   0   1  14      294.01      306.63      3.81 o 
   1   1  14      417.47      426.80     10.74 o 
  -3   2  14       73.68       77.20      6.93 o 
  -2   2  14       10.30       10.83      1.38 o 
  -1   2  14      809.75      830.38      7.04 o 
   0   2  14       30.59       24.81      1.45 o 
   1   2  14      176.48      174.98      3.32 o 
  -3   3  14       33.98       33.77      3.86 o 
  -2   3  14      392.34      395.05     10.26 o 
  -1   3  14       64.91       62.58      2.13 o 
   0   3  14      437.39      467.42      4.58 o 
   1   3  14        7.09        7.86      1.76 o 
  -1   4  14        0.81        0.00      2.44 o 
  -3   1  15      322.47      357.20     10.73 o 
  -2   1  15      186.11      187.24      4.19 o 
  -1   1  15       57.32       48.58      2.53 o 
  -2   2  15        2.13        5.36      4.12 o 
                                                 
